# Supplementary material for: What killed Frame Lake? A precautionary tale for urban planners
Source: PeerJ. 2018 Jun 14;6:e4850. doi: 10.7717/peerj.4850 (PMC6004302; doi:10.7717/peerj.4850)
Supplement: Data S1 [file peerj-06-4850-s007.xlsx]

## Sheet: Geochem
	Mo PPM 0.01	Cu PPM 0.01	Pb PPM 0.01	Zn PPM 0.1	Ag PPM 2 (T)	Ni PPM 0.01	Co PPM 0.1	Mn PPM 1	Fe PPM 0.01 (T)	As PPM 0.1	U PPM 0.05	Th PPM 0.1	Sr PPM 0.5	Cd PPM 0.01	Sb PPM 0.02	Bi PPM 0.02	V PPM 2	Ca PPM 0.01 (T)	P PPM 0.0001 (T)	La PPM 0.5	Cr PPM 0.5	Mg PPM 0.01 (T)	Ba PPM 0.5	Ti PPM 0.001 (T)	Al PPM 0.01 (T)	Na PPM 0.001 (T)	K PPM 0.01 (T)	W PPM 0.05	Sc PPM 0.1	Tl PPM 0.02	S PPM 0.02 (T)	Hg PPM 5 (T)	Se PPM 0.1	Ga PPM 0.1	Cs PPM 0.02	Hf PPM 0.02	Nb PPM 0.02	Rb PPM 0.1	Sn PPM 0.1	Zr PPM 0.1	Y PPM 0.01	Ce PPM 0.1	Re PPM 1 (T)	Be PPM 0.1	Li PPM 0.1
interval	Mo PPM 0.01	Cu PPM 0.01	Pb PPM 0.01	Zn PPM 0.1	Ag PPM 2 (T)	Ni PPM 0.01	Co PPM 0.1	Mn PPM 1	Fe PPM 0.01 (T)	As PPM 0.1	U PPM 0.05	Th PPM 0.1	Sr PPM 0.5	Cd PPM 0.01	Sb PPM 0.02	Bi PPM 0.02	V PPM 2	Ca PPM 0.01 (T)	P PPM 0.0001 (T)	La PPM 0.5	Cr PPM 0.5	Mg PPM 0.01 (T)	Ba PPM 0.5	Ti PPM 0.001 (T)	Al PPM 0.01 (T)	Na PPM 0.001 (T)	K PPM 0.01 (T)	W PPM 0.05	Sc PPM 0.1	Tl PPM 0.02	S PPM 0.02 (T)	Hg PPM 5 (T)	Se PPM 0.1	Ga PPM 0.1	Cs PPM 0.02	Hf PPM 0.02	Nb PPM 0.02	Rb PPM 0.1	Sn PPM 0.1	Zr PPM 0.1	Y PPM 0.01	Ce PPM 0.1	Re PPM 1 (T)	Be PPM 0.1	Li PPM 0.1
3.5	2.82	59.12	34.69	308.7	0.253	35.8	11.4	395	21000	179.6	13.94	5.4	35.4	0.48	20.75	0.45	42	8900	820	20.3	48.5	9400	165.8	540	15900	850	3400	0.95	4.4	0.25	5700	0.11	0.7	5.7	2.22	0.07	1.3	31.6	1	2.7	6.5	41.2	0.003	0.6	34.5
4.5	4.25	58.57	39.94	210.5	0.218	34.9	10.9	397	20200	199	13.27	4.8	36.1	0.44	21.9	0.43	40	8500	740	19.4	43.9	8600	147	510	15100	790	3200	0.75	3.9	0.24	6600	0.096	0.7	5.1	2.06	0.08	1.33	29.8	0.9	3	6.52	38.7	0.003	6.52	38.7
5	5.28	61.51	41.66	171.1	0.225	33.1	10.5	388	19600	243.7	11.97	4.6	38	0.51	22.73	0.4	39	8900	750	19	40.7	8300	147.9	480	14500	1010	3100	0.85	3.7	0.22	7800	0.132	0.5	4.9	1.98	0.05	1.5	27.4	0.8	3.2	6.39	37.7	0.003	0.4	30.4
6	5.43	59.35	40.91	135.6	0.189	35.7	10.1	403	23100	278.1	11.48	5.7	35.9	0.37	23.21	0.4	42	7900	660	20.9	44.8	8700	172.1	550	15800	750	3500	0.85	4.1	0.24	7900	0.098	0.3	5.6	2.27	0.07	1.39	33.8	0.9	3.3	6.76	40.2	0.01	0.5	33.3
6.5	5.96	61.36	39.77	128.1	0.243	39.5	11.1	436	26000	421.8	11.2	6.2	33.7	0.42	23.15	0.41	44	7500	660	21	52.4	9400	189.2	580	17400	710	3800	0.46	4.7	0.26	8300	0.111	0.6	6.1	2.31	0.12	1.55	35.2	0.9	5	7.05	42	0.006	0.5	35.4
7	4.51	62.81	37.27	116.4	0.178	36.2	11.5	458	28100	659.9	10.18	7.4	34	0.36	23.57	0.44	46	7300	640	22.7	48	10000	201	630	18600	700	4100	0.88	5	0.26	8300	0.108	0.6	6.8	2.45	0.14	1.64	36.5	1	6.6	7.27	44.5	0.005	0.6	38.9
7.5	4.39	67.19	34.16	109.2	0.17	34.9	11.4	469	28900	913.2	9.02	8.1	33.8	0.33	25.55	0.46	48	6800	620	23.1	50.6	10200	209.7	670	18900	680	4200	0.44	5.4	0.28	8400	0.101	0.7	6.9	2.46	0.16	1.7	38.6	1.2	7.5	7.66	46.5	0.003	0.5	37.8
8	3.84	69.68	27.57	108.4	0.186	36	11.2	462	29400	1237.3	8.44	8.4	34	0.26	26.84	0.43	48	6700	620	23.9	52.1	10000	215.2	670	19100	620	4200	0.34	5.2	0.3	8100	0.102	0.6	7.1	2.58	0.19	1.65	42	1	7.8	7.65	47.4	0.006	0.7	39.2
8.5	3.8	72.87	24.75	103.1	0.165	33.8	10.7	472	29800	1505.2	7.8	9.1	32	0.28	28.7	0.42	48	6300	590	23.4	52.5	10200	220.4	670	19600	580	4300	0.26	5.2	0.29	8200	0.109	0.4	7.1	2.61	0.22	1.7	40.1	1	8.6	7.76	45.9	0.007	0.7	38.9
9	3.38	68.34	20.12	99.1	0.145	32.8	10.6	473	30600	1452.6	7	9.2	30.2	0.24	26.84	0.42	49	5900	580	24	51.9	10000	213.8	700	19300	510	4300	0.3	5.4	0.29	8000	0.067	0.6	7.1	2.57	0.15	1.72	42.1	1	8.9	7.8	46.9	0.5	0.6	38.5
9.5	3.93	60.25	18.28	86.7	0.142	34.1	10.9	475	30700	1538	7.43	9.7	31.2	0.23	24.25	0.41	51	5800	580	24.9	52.5	10100	219.7	730	19600	470	4300	0.26	5.7	0.29	8600	0.074	0.5	7	2.65	0.24	1.76	41	1	10.5	8.34	49.3	0.002	0.5	38.3
10	3.44	50.99	15.27	84.7	0.122	32.8	10.3	445	31000	1473.5	6.71	10.3	30.6	0.18	18.96	0.44	49	5500	520	24.7	50.3	10000	220	710	19700	450	4300	0.17	5.7	0.28	8300	0.048	0.5	7	2.54	0.28	1.6	41.9	0.8	11.8	8.31	48.4	0.003	0.7	39.6
10.5	2.18	50.6	14.29	81.7	0.108	39.7	12.7	498	34200	1013.3	5.52	13.3	34.4	0.17	12.89	0.49	56	5800	540	30.7	58.3	11500	270.5	930	23500	450	5100	0.22	6.8	0.34	7300	0.043	0.2	8.5	3.15	0.4	1.49	48.8	1.1	18	9.98	58.8	0.002	0.8	44.7
10.6	1.64	49.15	13.91	86.3	0.115	41.5	12.7	506	34200	821.5	5.33	13	34.2	0.14	10.54	0.49	56	5700	570	30.2	60.2	11800	271.2	930	24000	460	5200	0.23	7.1	0.33	6000	0.043	0.3	8.5	3.03	0.4	1.48	49.7	1.1	18	9.98	58.4	0.002	0.8	45.7
11	1.7	51.27	13.95	85	0.095	41.7	13	520	34400	688.8	5.1	13.7	36.7	0.12	10.02	0.53	59	5800	560	32.2	63.1	12100	284.4	1000	25200	470	5400	0.22	7.6	0.36	5800	0.052	0.3	9	3.22	0.43	1.75	51	1	19.6	10.48	63.5	0.5	0.7	47.4
11.2	1.3	47.78	12.59	84.1	0.099	40.9	12.9	523	32800	555.5	4.7	13.1	33.3	0.13	8.56	0.48	57	5600	540	30.5	63.2	11700	266.2	960	23900	420	5100	0.22	7.1	0.33	5000	0.042	0.2	8.7	3.07	0.37	1.46	48.4	1.1	18.1	9.93	60.4	0.002	0.8	45.9
11.4	1.42	47.83	12.29	81.5	0.084	39	12.3	493	32400	539.7	4.63	13.1	33.5	0.11	8.44	0.47	56	5600	540	30.2	60.2	11400	261.2	920	23300	420	5100	0.15	7.1	0.31	4700	0.057	0.2	8.5	2.96	0.39	1.64	46.6	1.1	17.6	10.07	59.3	0.003	0.7	45.2
11.6	1.41	47.83	12.43	80.6	0.078	39	11.7	481	31900	449.3	4.4	12.7	33	0.11	7.67	0.48	55	5600	540	30.2	60.5	11400	263.8	900	23200	420	5100	0.19	6.9	0.31	4700	0.037	0.3	8.3	2.92	0.39	1.52	45.7	1.1	17.5	9.61	58.6	0.5	0.9	43.9
11.8	1.17	49.1	11.41	78.8	0.068	40.4	11.9	491	31800	310.6	4.24	13.1	32.3	0.13	6.3	0.48	56	5200	550	29.8	61.6	11500	260.2	960	23700	420	5200	0.18	7.1	0.33	4000	0.03	0.2	8.2	2.95	0.41	1.44	47.8	1.1	17.6	9.51	57.7	0.5	1	44.1
12	1.03	49.38	10.93	82.5	0.082	42.9	12.5	509	32800	261.7	4.21	13.3	33.4	0.12	5.74	0.47	59	5600	560	30.7	63.8	12300	271.6	1020	25000	440	5400	0.19	7.5	0.34	3600	0.028	0.2	8.8	3.07	0.48	1.29	50.2	1.1	18.8	9.91	61.6	0.002	1.1	47.4
12.2	1.25	50.86	11.07	83.5	0.073	43.1	12.7	506	32600	262.9	4.44	13.5	33	0.09	5.87	0.51	58	5600	560	30.9	65.4	12000	268.6	990	24700	430	5300	0.18	7.2	0.33	3800	0.016	0.2	8.9	3.09	0.43	1.44	48.5	1.2	18.9	10.01	62	0.002	0.9	47.1
12.4	1.25	51.04	11.67	89.2	0.098	41.7	13.1	495	32700	275.8	4.56	13.7	36.1	0.1	6.84	0.5	60	6200	600	33.2	64.7	11900	278.1	1130	24700	420	5300	0.25	7.9	0.37	3800	0.026	0.1	9.5	3.39	0.49	1.91	52.5	1.2	20.4	10.88	65.9	0.006	0.6	47.7
12.6	1.37	50.71	11.03	82.3	0.086	42.2	13.4	505	31800	298.8	4.63	13.8	34.7	0.14	6.41	0.47	58	5900	560	31.6	63.9	11500	273.7	960	23600	430	5100	0.17	7.3	0.33	4300	0.03	0.05	8.5	3.09	0.45	1.87	47.7	1.2	19.2	10.43	61.8	0.003	0.7	45.6
12.8	1.35	50.94	10.51	84	0.086	40.4	12	501	31500	289.7	4.54	13.1	33.6	0.14	6.09	0.46	58	5900	580	30.1	62.9	11900	260	950	24300	450	5100	0.15	7.2	0.33	4100	0.032	0.2	8.3	3.05	0.36	1.73	46.7	1.1	18.4	10.09	60.4	0.5	0.6	45.8
13	1.37	53.59	10.62	85.3	0.086	43.1	12.7	505	31500	329.6	4.74	12.8	33.5	0.13	6.28	0.46	57	5900	570	30.3	63.6	11700	252.6	960	24100	450	5100	2.86	7.2	0.32	4100	0.034	0.3	8.2	3	0.43	1.69	46.8	1.2	17.6	10.02	60.3	0.005	0.9	45.3
13.2	1.51	48.65	10.4	82.3	0.077	38.6	12.6	474	30200	394.4	4.94	11.8	31.9	0.13	6.6	0.45	54	5800	560	28.8	58.5	11100	246.5	870	22400	440	4800	0.18	6.5	0.32	4500	0.053	0.3	8	2.77	0.35	1.73	43.3	1.1	14.6	9.47	57	0.001	0.7	43.7
13.4	1.86	48.9	9.9	75.8	0.071	37.8	11.8	474	28900	448.2	5.11	10.6	32.6	0.13	7.5	0.46	52	6100	570	28.2	58	10500	242.3	820	21400	450	4500	0.25	6.2	0.3	5100	0.047	0.4	7.2	2.76	0.22	1.87	41.4	1	10.9	9.44	56.5	0.5	0.5	40.2
13.6	2.07	49.98	10.02	77	0.086	36.7	10.9	440	27200	503	5.15	9.3	33.3	0.15	8.78	0.39	49	6800	560	26.5	52.3	9800	219.2	750	19600	480	4100	0.22	5.9	0.28	5800	0.04	0.4	6.8	2.59	0.24	1.94	38.5	0.9	11.1	9.28	52.1	0.5	0.7	38.3
13.8	2.27	49.38	10.02	81	0.076	34.7	10.3	411	25900	517.9	5.44	8	32.7	0.13	10.21	0.37	46	6900	590	26.3	47.7	9100	207.6	760	18100	500	3900	0.28	5.8	0.27	6300	0.062	0.3	6.3	2.59	0.18	1.84	36.4	1	8.5	9.07	50.9	0.5	0.7	34.6
14	2.4	58.04	10.1	82.7	0.078	35.6	10.9	430	25600	550.4	5.78	8.7	33.4	0.21	8.42	0.35	47	7100	640	24.9	53.3	8700	183.6	800	17000	560	3700	0.24	4.9	0.23	6900	0.044	0.6	6	2.3	0.16	1.89	34.3	0.9	8.6	8.61	46.3	0.008	0.5	34.7
14.2	2.4	55.07	10.05	78.9	0.095	33.3	10.4	419	24900	578.7	5.84	8.4	35.7	0.18	9.2	0.35	45	7500	670	24.6	48.5	8500	179.3	780	16600	590	3600	0.43	5	0.22	7200	0.059	0.7	6.3	2.26	0.14	1.86	34.2	0.9	7.6	9.01	46.4	0.5	0.4	33.2
14.4	2.53	56.69	10.15	87.6	0.11	33.2	9.7	422	22800	589.8	6.11	7.6	35	0.21	9.92	0.35	42	7700	640	24.3	48.9	7800	176.3	740	15000	580	3200	0.49	4.8	0.22	7800	0.074	0.6	5.3	2.11	0.12	1.77	29.9	0.8	6.5	8.46	45.6	0.008	0.6	30.5
14.6	2.48	53.27	9.43	76.8	0.095	32.1	9.7	385	21900	558.1	5.8	7.1	34.7	0.27	9.16	0.29	41	7600	650	22.3	45.3	7500	165.4	690	14500	600	3100	0.35	4.4	0.18	7600	0.056	0.8	5.4	2.02	0.13	1.59	28.8	0.7	5.8	8.02	44	0.006	0.7	28.5
15	2.81	51.54	9.12	77.8	0.098	26.8	8.6	362	19400	688.1	5.84	5.8	34.3	0.27	10.54	0.26	35	7900	700	21	38.3	6500	138.8	570	12200	600	2600	0.34	3.8	0.18	8400	0.09	1	4.4	1.66	0.06	1.44	23.6	0.6	4.9	7.36	38.9	0.006	0.4	25.8
15.2	2.92	52.05	9.21	81	0.105	27	8.3	356	19800	616	6.07	5.2	36.2	0.27	10.84	0.27	35	8200	690	20.5	33.7	6300	136.7	550	11800	630	2500	0.39	3.7	0.16	9700	0.103	1	4.4	1.69	0.08	1.41	24.3	0.6	4.6	7.46	38.2	0.013	0.4	25.9
15.4	2.64	49.04	8.33	74.7	0.091	24.8	7.9	334	19000	555.9	5.37	5	36	0.28	10.5	0.23	32	8000	630	19.7	31.5	5800	125.2	510	10900	590	2300	0.35	3.4	0.15	10500	0.102	1.1	4.3	1.54	0.1	1.33	22	0.6	4.5	7.3	39.3	0.01	0.5	24
15.6	2.47	48.16	7.74	74.6	0.087	25	7.8	327	19000	488.1	5.02	5.6	32.9	0.29	9.52	0.24	31	7800	600	18.8	34.1	5800	125.4	490	10800	580	2200	0.34	3.1	0.15	10500	0.068	1	4.2	1.49	0.09	1.21	19.7	0.6	4.5	6.95	35.4	0.011	0.2	20.1
15.8	2.46	47.98	7.8	76.9	0.104	25.1	7.6	349	19500	480.2	5.43	5.8	33.9	0.34	10.13	0.23	31	7800	520	21.1	31.1	5700	115.4	490	10600	590	2200	0.37	3.3	0.16	11200	0.109	1.3	4.3	1.49	0.14	1.22	20.3	0.6	4.5	7.18	41.3	0.009	0.4	21.2
16	2.69	49.2	7.7	85.1	0.091	25.5	8.7	385	20000	452.8	5.96	6.5	36.4	0.34	10.15	0.25	31	7900	650	21.8	34.3	5600	125.5	490	10400	570	2100	0.47	3.6	0.16	12000	0.089	1.2	3.9	1.51	0.1	1.35	21.4	0.6	5.7	8.03	41.6	0.009	0.6	23
16.2	2.37	46.12	7.33	76.4	0.086	25.5	8.1	358	20000	392.9	5.53	6.5	33.6	0.34	8.93	0.23	32	7600	540	21.7	31.4	5600	112.2	490	10400	520	2100	0.36	3.3	0.15	11500	0.058	1.4	3.9	1.38	0.08	1.23	19.8	0.6	5.5	7.56	42.9	0.003	0.5	20.2
16.4	2.3	44.47	6.44	73.5	0.083	23.4	8	383	18300	334.1	5.35	6.5	30	0.32	7.72	0.21	30	7100	520	20.6	29.5	5200	107.4	470	9600	460	1900	0.37	3.4	0.14	10100	0.071	1.1	3.7	1.3	0.14	1.16	17.8	0.5	5.6	7.55	39.3	0.006	0.3	19
16.6	2.45	45.31	7.32	77	0.083	25.5	8.2	399	18400	308.7	5.41	7.9	31.1	0.35	7.58	0.23	30	7100	490	23.9	31.3	5300	115.4	470	10000	460	2000	0.38	3.5	0.15	9700	0.068	1.2	4	1.35	0.13	1.19	19.4	0.5	6.5	7.71	44.3	0.006	0.5	20.4
16.8	2.78	50.1	7.98	85.1	0.109	29	9.1	436	21500	320.4	6.09	8.4	37	0.34	7.65	0.26	37	8000	500	25.6	35.3	6400	130.4	580	12000	510	2300	0.35	3.8	0.16	10400	0.069	1.4	4.4	1.57	0.21	1.53	23.2	0.6	8.4	9.25	49.8	0.008	0.6	23.7
17	2.76	54.27	7.58	85.1	0.099	28.9	8.8	440	20800	289.8	6.04	9	33.2	0.36	6.9	0.26	36	7700	500	25.8	35.6	6200	124.5	560	11600	490	2300	0.65	4.3	0.16	9900	0.038	1.5	4.7	1.5	0.21	1.46	22.9	0.6	8.6	8.74	46.1	0.009	0.4	23.3
17.2	2.73	47.13	7.89	78.2	0.101	28.1	9.2	465	20000	282.6	6.66	9.1	33.3	0.37	6.72	0.27	35	7500	470	26.2	36.2	6000	129	560	11200	470	2200	0.36	4.1	0.17	9700	0.04	1.5	4.5	1.58	0.2	1.5	22.5	0.6	8.4	8.64	50.7	0.005	0.6	22.7
17.4	2.73	50.02	7.32	82.3	0.094	28.6	8.9	432	20600	251.2	5.98	8.6	33.3	0.31	5.71	0.25	36	7600	470	25.1	34	6200	125.3	540	11700	500	2300	0.34	4.1	0.18	9600	0.038	1.5	4.5	1.52	0.17	1.4	21.7	0.6	8.4	8.59	48.3	0.012	0.6	23.5
17.6	3.15	51.04	8.16	87	0.105	31.5	10.2	484	21100	261.1	7.28	9.6	35.7	0.36	5.86	0.3	38	7800	510	26.7	38.1	6500	135.6	520	12000	510	2300	0.39	3.9	0.18	10600	0.044	1.6	4.6	1.51	0.24	1.61	23.5	0.6	10.3	9.57	50.1	0.008	0.4	23.6
17.8	3.59	56.39	8.51	91	0.112	32.9	10.1	519	22500	270.9	7.92	10.3	39	0.42	6.13	0.3	39	8800	510	30.5	36.3	6400	132.7	580	11900	520	2300	0.54	4.5	0.2	13000	0.03	2.1	4.8	1.55	0.21	1.58	23.5	0.6	10.3	10.51	57.5	0.005	0.3	22.3
18	3.61	50.5	7.73	89.4	0.107	30	9.7	491	21900	237.9	7.55	9.2	37.1	0.41	5.69	0.26	38	8300	510	27.9	34.6	6100	123.2	540	11100	510	2100	0.54	3.9	0.17	13000	0.037	2.3	4.3	1.41	0.23	1.42	20.2	0.6	9.5	10.14	54.7	0.008	0.5	22
18.2	4	53.68	7.79	92.1	0.099	34.3	11	534	22400	232.6	7.85	9.9	38.1	0.41	5.36	0.27	37	8400	480	30.5	37.2	6000	132.7	540	11000	510	2100	0.51	4.2	0.2	14200	0.051	2.3	4.5	1.5	0.21	1.61	22.9	0.5	10.1	10.52	58.5	0.5	0.5	22.6
18.4	3.73	51.81	7.7	88.1	0.094	35.7	10.3	495	23600	233.9	7.53	9.4	36.3	0.41	5.09	0.28	38	8400	460	29.1	36.8	6700	126.1	540	11900	500	2200	0.42	4.2	0.17	13800	0.03	2	4.7	1.51	0.22	1.52	21.3	0.7	10	10.01	56.4	0.007	0.5	24
18.6	4.22	50.84	7.3	85.2	0.106	33.5	9.3	464	24100	227.4	7.39	8.7	38	0.37	4.94	0.26	38	8500	460	29.2	32.3	6300	121.4	540	11600	510	2200	0.5	4	0.19	15100	0.049	2	4.9	1.51	0.23	1.56	21.5	0.6	9.8	9.99	56.5	0.011	0.8	22.9
18.8	4.6	52.59	7.78	82.8	0.101	32.1	9.7	505	25600	225	7.65	8.9	35.9	0.52	4.42	0.29	38	8500	470	28.6	35.7	6400	133	520	12000	500	2100	0.56	4	0.18	16500	0.03	2.4	4.4	1.37	0.31	1.6	21.2	0.6	10.8	10.08	57	0.008	0.7	22
19	4.23	50.1	7.48	79.6	0.099	32.6	8.6	509	26500	219.6	7.52	8.8	36.3	0.41	3.98	0.29	39	8500	480	28.7	34.4	6500	122.2	520	12200	490	2200	0.53	3.9	0.18	17100	0.04	2.6	4.6	1.36	0.27	1.66	21.6	0.6	10.8	9.68	53.9	0.007	0.4	23.8
19.2	4.72	51.42	7.69	85	0.115	32.7	9.6	530	27000	227.1	7.51	9.1	36.7	0.4	4.38	0.27	38	8300	460	30	37.8	6300	135.4	570	11700	490	2200	0.51	3.9	0.18	18200	0.028	2.7	4.6	1.57	0.21	1.57	21.7	0.5	10.5	10	59.9	0.009	0.5	22.4
19.4	4.81	51.02	7.87	84.8	0.102	34	9.6	533	30100	204.1	8.09	9.5	37.1	0.4	3.87	0.3	40	8500	440	28.3	36.2	6500	128.8	550	12300	480	2200	0.49	4	0.19	21200	0.043	2.6	4.8	1.41	0.3	1.79	22.6	0.6	12.2	10.28	55.1	0.015	0.4	23
19.6	5.31	54.26	8.25	85	0.102	36.9	10	541	33500	198.7	8.45	11.1	41.2	0.47	4.04	0.31	40	9000	510	32	37.7	6600	136	620	12600	480	2300	0.55	4.5	0.21	24600	0.018	2.7	5.4	1.64	0.28	1.8	23.9	0.7	11.9	11	63.3	0.008	0.5	24.2
19.8	5.07	53.82	7.47	82.8	0.104	35.2	10.6	538	34700	204.2	8.3	10.4	39	0.35	3.93	0.27	40	8900	510	30.8	38.3	6600	137.6	600	12500	480	2300	0.53	4.5	0.18	25800	0.029	2.5	5.1	1.56	0.29	1.76	22.5	0.6	11.7	10.89	58.6	0.012	0.6	24.1
20	5.28	50.64	7.08	86.5	0.104	35.2	9.6	513	34400	191.9	8.14	10.4	39.7	0.4	3.76	0.27	40	8900	510	31.5	36.8	6500	134	600	12400	480	2300	0.62	4.6	0.17	25800	0.021	2.5	5.1	1.63	0.32	1.78	23.3	0.6	12	10.94	60.5	0.012	0.7	23.5
20.2	5.28	49.78	7.33	86.9	0.095	35.2	10.3	560	30600	198.4	8.24	10.4	39.5	0.35	3.14	0.28	42	9000	450	30.8	38.5	6800	137.9	560	13000	500	2300	0.49	4.4	0.18	21500	0.043	2.7	5.2	1.5	0.34	1.89	24.1	0.7	13.2	10.78	57.2	0.008	0.6	23.7
20.5	5.03	51.91	7.7	90.2	0.107	34.2	10.3	561	31400	191.5	7.7	9.9	40	0.38	3.02	0.3	42	8800	480	30.3	36.2	6700	126.4	570	12700	500	2300	0.61	4.4	0.18	22400	0.031	2.7	5.1	1.48	0.34	1.83	23.3	0.6	13.5	11.2	57.9	0.01	0.6	24.9
21	4.24	48.92	7.27	80.8	0.101	32.8	9.9	530	32300	193.1	7.72	10.3	38.2	0.39	2.74	0.28	41	9000	480	30.2	35.4	6700	138.3	540	12600	510	2200	0.61	4.3	0.17	23800	0.04	2.9	5.3	1.47	0.33	1.76	22.5	0.7	12.5	10.39	57.4	0.001	0.4	23.4
21.5	4.33	47.7	7.63	77.2	0.1	33.3	9.7	524	32400	192.6	8.17	10.1	35.9	0.35	2.41	0.28	41	8500	460	28.4	34.8	6400	129.1	550	12100	480	2100	0.62	4.2	0.18	23800	0.026	2.9	5.1	1.4	0.32	1.75	21.3	0.6	12.8	10.38	54.9	0.008	0.7	23.9
22	5.17	45.87	7.4	73.1	0.1	32.3	9.6	538	29600	176.6	7.49	9.8	37	0.35	2.54	0.34	39	8500	430	29.6	36.2	6700	135.2	520	12800	420	2400	0.65	4.1	0.21	20500	0.017	1.6	4.6	1.52	0.3	1.7	22	0.7	12.2	10.23	57.8	0.005	0.7	22.3
22.5	4.95	44.61	7.3	77.8	0.1	32.9	10	572	29200	167.5	7.52	10.3	37.6	0.41	2.12	0.34	40	9000	430	29.8	36.4	7000	146.7	520	13300	440	2400	0.68	4.2	0.19	19300	0.028	1.8	4.6	1.61	0.34	1.91	22	0.6	12.9	10.95	58.7	0.008	0.7	23.5
23	5.25	48.17	7.1	83.4	0.107	34.7	11.6	571	39700	228.7	7.11	9.2	37	0.45	2.92	0.32	39	9200	440	29.5	35.2	6500	135.1	470	12600	430	2200	0.63	4.3	0.21	33000	0.044	2.4	4.2	1.43	0.28	1.76	20.3	0.6	12.8	10.64	59.5	0.008	0.5	19.7
23.5	4.91	49.33	7.86	91.5	0.109	35.1	10.7	608	31100	222.1	7.49	10.1	42.4	0.47	2.43	0.34	40	9900	440	33.2	35.7	6800	150.9	480	13000	470	2300	0.65	4.4	0.21	22400	0.048	2.3	4.6	1.55	0.3	1.95	22.1	0.7	13.3	12.3	65.4	0.008	0.6	21.3
24	4.85	52.84	7.66	92.8	0.104	33.3	10.8	621	26000	199.2	6.94	9.2	43.9	0.47	1.69	0.3	41	10200	440	33.3	37	6700	145.6	470	12800	470	2300	0.75	4.1	0.19	16800	0.039	2.1	4.4	1.56	0.29	1.92	20.6	0.6	12.4	12.49	65.6	0.009	0.6	21.6
24.5	3.74	48.71	7.45	92.5	0.099	32.8	10.6	641	24100	187.5	6.53	9.2	41.7	0.42	1.36	0.32	41	10200	420	32.4	38.5	6700	148.8	470	13100	460	2300	0.77	4.2	0.19	13500	0.039	1.8	4.4	1.53	0.27	1.8	20.9	0.5	12.2	12.04	65.1	0.005	0.8	19.6
25	3.25	46.82	7.41	90.4	0.105	32	10.1	631	21900	166.4	5.81	9.2	41.2	0.45	1.04	0.32	40	10000	440	33.1	34.1	6600	141.2	470	13000	450	2300	0.64	4.2	0.17	9700	0.029	1.4	4.7	1.51	0.3	1.84	20.8	0.6	11.6	12.09	66.5	0.005	0.7	20.1
25.5	3.1	43.75	6.73	85.9	0.09	31.5	10	623	21600	143.5	5.2	9.2	40.3	0.41	0.96	0.29	38	9300	430	33.5	34.8	6500	138.9	470	12600	440	2300	0.62	4.1	0.17	8500	0.022	1.5	4.5	1.53	0.32	1.75	20.8	0.7	11.8	12.12	67.4	0.006	0.6	18.9
26	2.81	43.78	6.7	80.3	0.097	29.7	10.2	587	21300	126.1	5.17	9.3	39.1	0.47	0.84	0.27	37	9000	430	33.5	35.5	6600	133.1	480	12900	430	2300	0.57	4.2	0.18	8200	0.011	1.6	4.4	1.53	0.27	1.84	21.1	0.6	11.9	11.56	65.5	0.011	0.6	19.4
26.5	2.55	47.04	6.86	85.7	0.107	31.6	10.1	570	20100	125.2	5.4	9.7	40.3	0.47	0.74	0.28	38	9400	470	34.2	36.8	6800	149.2	490	13100	450	2400	0.62	4.3	0.17	7400	0.032	1.3	4.6	1.54	0.33	1.72	22	0.6	12	11.9	67.8	0.006	0.7	21.3
27	3.12	52.58	7.5	92.4	0.124	33.6	11.1	584	20700	140	6.48	10.3	42.1	0.46	0.91	0.32	40	9900	490	32.2	36.1	7100	147.9	500	13500	520	2500	0.56	4.5	0.21	8800	0.031	1.4	4.9	1.61	0.34	2.03	22.9	0.6	13.7	12.7	64.2	0.002	0.7	22.7
27.5	4.37	50.08	7.11	87.2	0.1	34.1	10.8	517	22700	147.3	7.68	9	40	0.44	1.03	0.31	37	9300	450	27.2	33.7	6300	132.9	450	12200	470	2200	0.69	4	0.19	14700	0.027	1.9	4	1.42	0.27	1.8	20.7	0.5	13.2	11.05	54.4	0.016	0.4	20.6
28	5.82	49.13	6.43	82.5	0.103	36.4	10.3	482	24400	153.1	7.77	8.6	39.7	0.51	0.98	0.28	37	9300	450	25.4	32.2	6100	129.1	430	11300	500	2100	0.65	3.7	0.2	17900	0.039	1.7	3.9	1.38	0.26	1.71	19	0.6	12.1	10.45	51.3	0.009	0.5	18.9
28.5	4.99	48.05	6.35	78.8	0.093	34.7	9.5	478	23300	139.4	7.14	8	37.8	0.43	0.88	0.28	35	8900	440	23.7	31	5800	122.3	420	10800	480	2000	0.65	3.4	0.18	17400	0.043	2.1	4	1.33	0.28	1.67	18.5	0.4	11.3	10.33	48	0.016	0.7	18
29	4.31	50.9	6.17	77.1	0.101	34.9	9.8	457	22100	125.9	6.79	7.9	37.1	0.44	0.75	0.27	35	9000	430	23.3	31.1	5900	120.4	410	10800	500	2100	0.55	3.6	0.16	16000	0.039	1.9	3.6	1.33	0.29	1.68	18.5	0.5	11.2	10.07	45.3	0.01	0.5	18
29.5	4.04	50.96	6.16	76.9	0.231	32.6	9.1	495	20400	121.4	7.3	7.6	39.5	0.47	0.78	0.26	35	10000	910	38.1	28.3	5600	131.5	400	10500	490	2000	0.62	3.6	0.18	14600	0.056	1.7	3.6	1.3	0.25	1.54	17.9	0.5	10.7	14.03	73.9	0.005	0.5	17.5
30	4.69	56.13	6.8	86.8	0.11	37.8	10.3	501	23200	121.5	7.82	8.4	40.3	0.47	0.74	0.32	37	9500	900	37.6	30.4	5800	136.5	430	11300	500	2100	0.68	3.9	0.19	16700	0.052	2.2	3.7	1.35	0.27	1.67	18.8	0.5	10.6	13.92	75	0.003	0.5	17.6

## Sheet: Counts
Sample	1	2	3	4	5	6	7	8	9	10	11	12	13	14	15	16	17	18	19	20	21	22	23	24	25	26	27	28	29	30
H	2.41	2.14	2.47	2.49	2.65	2.36	2.09	2.38	2.37	2.2	2.47	2.27	2.06	2.41	2.45	2.6	2.61	2.59	2.45	2.38	2.48	2.36	2.26	2.39	2.19	2.37	2.42	2.57	2.35	2.27
Neville #	0.7	0.7	0.55	0.69	0.66	0.63	0.2	0.21	0.26	0.3	0.33	0.32	0.28	0.45	0.4	0.54	0.62	0.68	0.57	0.66	0.8	0.85	0.89	0.9	0.92	0.86	0.77	0.75	0.8	0.82
Water	0.01	0.03	0.03	0.05	0.04	0.05	0.06	0.06	0.08	0.12	0.18	0.16	0.16	0.16	0.12	0.09	0.08	0.11	0.1	0.1	0.08	0.08	0.09	0.09	0.1	0.1	0.1	0.12	0.09	0.09
Organics	0.35	0.36	0.31	0.34	0.34	0.4	0.34	0.32	0.21	0.2	0.1	0.12	0.15	0.15	0.18	0.24	0.33	0.28	0.32	0.35	0.37	0.35	0.35	0.35	0.35	0.36	0.35	0.38	0.35	0.33
Carbonates	0.03	0.02	0.03	0.01	0.02	0.03	0.02	0.02	0.03	0.02	0.02	0.02	0.02	0.02	0.02	0.03	0.03	0.02	0.02	0.02	0.02	0.03	0.03	0.02	0.02	0.02	0.02	0.02	0.02	0.02
Minerogenics	0.63	0.62	0.66	0.65	0.64	0.57	0.64	0.66	0.76	0.79	0.88	0.86	0.83	0.83	0.8	0.73	0.64	0.7	0.66	0.63	0.61	0.63	0.62	0.63	0.63	0.62	0.63	0.6	0.63	0.64
Av	0	0	0	0	0	0	0.02	0	0	0.01	0.01	0.01	0	0	0	0	0	0	0	0	0	0	0	0	0	0	0	0	0.01	0.01
Caa	0.01	0.03	0.01	0.04	0.03	0.05	0.13	0.14	0.14	0.1	0.17	0.07	0.07	0.07	0.07	0.03	0.11	0.06	0.14	0.13	0.06	0.03	0	0.01	0	0.02	0.07	0.08	0.06	0.09
Cad	0.01	0.03	0.04	0.04	0.05	0.03	0.18	0.14	0.12	0.06	0.1	0.07	0.06	0.05	0.06	0.05	0.09	0.09	0.05	0.03	0.01	0.02	0.01	0	0	0	0.03	0.06	0.02	0.02
Cca	0.15	0.08	0.23	0.1	0.13	0.13	0.23	0.23	0.27	0.17	0.17	0.26	0.27	0.21	0.29	0.2	0.11	0.1	0.14	0.07	0.03	0.03	0.03	0.04	0.02	0.05	0.07	0.01	0.02	0.01
Ccc	0.04	0.02	0.05	0.04	0.07	0.07	0.1	0.14	0.14	0.19	0.16	0.23	0.28	0.18	0.16	0.15	0.04	0.06	0.08	0.09	0.08	0.07	0.06	0.04	0.05	0.05	0.04	0.07	0.07	0.05
Ccs	0	0	0.01	0	0	0	0	0.02	0.02	0.01	0	0	0	0	0.01	0.02	0.02	0.01	0.01	0.01	0.01	0	0	0	0.01	0.01	0.01	0.01	0.01	0
Ct	0.19	0.39	0.18	0.22	0.15	0.19	0.18	0.1	0.03	0.18	0.06	0.05	0.04	0.04	0.03	0.04	0.01	0.01	0.01	0	0.02	0.01	0.03	0.01	0.05	0.01	0.01	0.01	0.03	0.03
Db	0	0	0.01	0.01	0.03	0.01	0	0	0	0	0.01	0.03	0	0	0.01	0.01	0	0	0.01	0	0	0	0.01	0.01	0.01	0	0	0.01	0	0
Duu	0	0	0	0	0	0	0	0	0.01	0	0.01	0.01	0.03	0.02	0	0.03	0.01	0	0.01	0	0.01	0.01	0	0.02	0.01	0	0.01	0.03	0.01	0.05
Due	0	0	0.01	0.01	0.01	0.07	0.02	0	0.01	0.04	0.01	0.02	0.01	0.04	0.02	0.04	0.03	0.07	0.03	0.05	0.04	0.03	0.02	0.05	0.03	0.03	0.05	0.05	0	0.03
Du	0.01	0	0	0.01	0.05	0	0	0	0.03	0	0.02	0	0	0.01	0.02	0.02	0.03	0.02	0	0.02	0.05	0.03	0	0.01	0	0	0.01	0.01	0.03	0
Ls	0.02	0.02	0.01	0.03	0	0.02	0	0.04	0.01	0	0.02	0.01	0.01	0.01	0	0.01	0	0	0	0.01	0	0	0.01	0	0	0	0	0	0	0
Lv	0.03	0	0.01	0.01	0.01	0	0	0.01	0.01	0	0.01	0.01	0	0.01	0	0	0.02	0.02	0.02	0.01	0.03	0.04	0.03	0.05	0.03	0.04	0.03	0.01	0.02	0.01
Pc	0.01	0	0.01	0	0	0	0	0.01	0	0	0	0	0	0.01	0	0	0.01	0	0	0.01	0.01	0	0	0.01	0.01	0	0	0.01	0.02	0.01
Dgm	0	0	0	0	0.01	0	0	0.01	0	0	0	0	0	0	0	0	0	0	0	0	0	0	0	0	0	0	0	0.01	0	0
Dgd	0	0.01	0	0.01	0.01	0	0	0	0	0	0	0	0	0	0.02	0	0.01	0.03	0.03	0.01	0.05	0.01	0	0	0	0	0	0	0	0
Mc	0.04	0.02	0.02	0.03	0	0.01	0	0.01	0.02	0.04	0.01	0.01	0	0.01	0	0.01	0	0	0	0	0	0	0.03	0.04	0.01	0.01	0.01	0.01	0	0.01
Doo	0.1	0.11	0.07	0.1	0.03	0.04	0.04	0.04	0.01	0.1	0.05	0.07	0.05	0.09	0.05	0.09	0.2	0.19	0.22	0.25	0.05	0.11	0.28	0.18	0.23	0.17	0.17	0.13	0.27	0.24
Dos	0.15	0.11	0.11	0.19	0.02	0.26	0.07	0.02	0.01	0	0	0	0	0	0.01	0.03	0.06	0.02	0.01	0.01	0.01	0.03	0.07	0.13	0.11	0.15	0.11	0.14	0.11	0.09
DOLen	0	0	0	0	0	0	0	0	0	0	0	0	0	0	0.02	0.01	0	0	0	0	0	0	0	0	0	0.01	0.01	0.01	0	0
Dot	0.03	0.07	0.04	0	0.08	0.03	0.01	0.01	0	0	0	0.01	0.01	0.01	0.03	0.02	0.05	0.02	0.01	0.03	0.21	0.16	0.03	0.05	0.03	0.03	0.03	0.02	0.02	0.01
DOLin	0	0	0	0	0	0.01	0	0	0	0	0	0	0	0	0.01	0	0	0	0	0.01	0	0	0.01	0.01	0.01	0.01	0	0	0	0
Dpp	0	0.01	0.01	0	0	0.01	0.01	0.01	0.01	0	0.01	0	0.01	0.01	0.01	0.01	0.03	0.04	0.05	0.01	0.04	0.01	0.01	0.03	0	0.02	0	0.01	0.02	0.05
Dpc	0	0.01	0.09	0.01	0.07	0.01	0.01	0	0.01	0	0.06	0.03	0.04	0.06	0.07	0.11	0.03	0.07	0.04	0.06	0.01	0.05	0.05	0.03	0.05	0.09	0.02	0.04	0.06	0.02
Dpcur	0	0.02	0.02	0	0.01	0	0	0	0.01	0	0.01	0	0	0	0.01	0.01	0.01	0.01	0	0	0	0	0.01	0.01	0.01	0.02	0.02	0.01	0	0
Dpamp	0.13	0.03	0	0.09	0.09	0.01	0	0.02	0.06	0.08	0.06	0.04	0.04	0.1	0.06	0.07	0.11	0.14	0.09	0.16	0.23	0.3	0.28	0.28	0.31	0.25	0.26	0.23	0.19	0.26
Dpa	0.01	0.02	0.04	0.02	0.01	0	0	0.01	0.01	0	0.02	0	0	0	0.01	0	0.01	0.02	0	0	0.02	0.01	0	0	0	0.01	0	0.01	0	0.01
Dcl	0	0	0	0	0	0	0	0	0	0	0	0	0	0	0	0	0	0	0	0	0	0	0	0	0	0	0	0	0	0
Dog	0.04	0.01	0.01	0	0.12	0.01	0	0.06	0.07	0	0.04	0.09	0.09	0.09	0.03	0.06	0.03	0.03	0.05	0.05	0.03	0.05	0	0	0.05	0.01	0.04	0.02	0.03	0.02
Dotri	0	0	0	0.01	0.01	0.01	0	0	0	0	0	0	0	0	0	0	0	0	0	0	0	0	0	0	0	0	0	0	0	0
Cpon	0	0	0	0	0.01	0	0	0	0	0	0	0	0	0	0	0	0	0	0	0	0	0	0	0	0	0	0	0	0	0
Dps	0	0	0	0	0	0	0	0	0	0	0	0	0	0	0	0	0	0	0	0	0	0	0	0	0	0	0	0	0	0

## Sheet: Arcellaceans
Species	1	2	3	4	5	6	7	8	9	10	11	12	13	14	15	16	17	18	19	20	21	22	23	24	25	26	27	28	29	30
Av	0	0	1	0	0	0	6	1	0	3	1	1	0	0	0	0	0	0	0	0	0	0	0	1	0	0	0	0	2	1
Caa	3	4	3	11	4	13	39	42	38	29	26	10	11	10	10	4	16	9	21	19	9	4	0	3	0	3	10	12	9	14
Cad	3	4	11	11	8	9	53	41	33	18	15	10	9	8	9	7	14	13	8	4	2	3	2	0	0	0	5	9	3	3
Cca	38	10	63	30	20	37	69	68	72	48	25	39	41	31	44	30	16	15	21	10	4	5	7	11	3	8	10	2	3	2
Ccc	10	3	13	12	10	19	29	41	38	56	24	34	42	27	25	22	6	9	12	14	12	10	12	12	7	7	6	11	11	7
Ccs	0	0	2	0	0	1	1	6	5	4	0	0	0	0	1	3	3	1	1	2	1	0	0	1	1	2	1	2	2	0
Ct	50	48	49	64	23	52	55	29	8	51	9	8	6	6	4	6	1	1	2	0	3	1	6	4	7	2	2	1	4	4
Db	0	0	4	4	4	2	0	0	1	0	1	4	0	0	2	2	0	0	2	0	0	0	2	2	1	0	0	1	0	0
Dc	0	0	0	0	0	0	0	0	0	0	0	0	0	0	0	0	0	0	0	0	0	0	0	0	0	0	0	0	0	0
Duu	0	0	0	0	0	0	0	0	3	0	2	1	4	3	0	4	1	0	2	0	2	1	1	6	2	0	2	4	1	7
Due	1	0	3	4	2	19	5	1	3	11	2	3	1	6	3	6	4	10	4	7	6	5	4	15	4	4	7	7	0	4
Du	2	0	0	2	7	0	0	0	7	0	3	0	0	1	3	3	4	3	0	3	7	5	1	2	0	0	1	2	4	0
Vp	0	0	0	0	0	0	0	0	0	0	0	0	0	0	0	0	0	0	0	0	0	0	0	0	0	0	0	0	0	0
Ls	6	2	3	10	0	5	0	11	3	0	3	1	1	1	0	1	0	0	0	1	0	0	2	0	0	0	0	0	0	0
Lv	9	0	3	3	1	0	0	3	2	0	1	2	0	1	0	0	3	3	3	2	5	6	6	14	4	6	4	2	3	2
Pc	2	0	4	0	0	0	0	2	0	1	0	0	0	2	0	0	1	0	0	1	1	0	1	2	2	0	0	1	3	1
Hs	0	0	0	0	0	0	0	0	0	0	0	0	0	0	0	0	0	0	0	0	0	0	0	0	0	0	0	0	0	0
Dgm	1	0	0	0	1	0	0	2	0	0	0	0	0	0	0	0	0	0	0	0	0	0	1	0	0	0	0	1	0	0
Dgg	0	0	0	0	0	0	0	0	0	0	0	0	0	0	0	0	0	0	0	0	0	0	0	0	0	0	0	0	0	0
Dgd	0	1	0	4	2	1	0	1	1	1	0	0	0	0	3	0	1	5	4	1	8	2	0	0	0	0	0	0	0	0
Mc	10	3	5	10	0	3	0	3	6	12	1	2	0	1	0	1	0	0	0	0	0	0	7	11	1	1	2	2	0	1
Dl	0	0	0	0	0	0	0	0	0	0	0	0	0	0	0	0	0	0	0	0	0	0	0	0	0	0	0	0	0	0
Doo	27	14	18	31	4	11	12	11	4	29	8	11	8	13	8	14	30	28	33	37	7	16	57	53	35	26	26	20	40	36
Dos	39	14	30	55	3	72	21	5	3	0	0	0	0	0	1	4	9	3	1	1	2	5	14	39	16	23	17	21	17	14
DOLen	1	0	0	1	0	1	0	0	0	1	0	0	0	0	3	1	0	0	0	0	0	0	0	1	0	1	1	1	0	0
Dot	8	8	10	1	12	9	3	3	0	0	0	2	1	2	5	3	7	3	2	5	32	24	7	16	4	4	5	3	3	1
DOLin	0	0	0	0	0	4	1	0	0	0	0	0	0	0	1	0	0	0	0	1	0	0	3	4	2	2	0	0	0	0
Dpp	1	1	2	1	0	3	4	2	2	0	1	0	1	1	2	2	5	6	8	2	6	2	2	9	0	3	0	2	3	7
Dpc	0	1	25	4	11	4	3	0	3	1	9	4	6	9	11	16	5	11	6	9	1	7	11	8	7	14	3	6	9	3
Dpcur	1	2	6	1	2	0	0	1	2	0	1	0	0	0	2	1	2	1	0	0	0	0	2	3	1	3	3	1	0	0
Dpamp	34	4	1	26	13	3	0	7	15	24	9	6	6	15	9	11	16	21	13	24	35	45	57	83	46	37	39	34	29	39
Dpa	3	3	11	5	2	0	0	3	3	0	3	0	0	0	1	0	1	3	0	0	3	2	0	0	0	2	0	2	0	1
Da	0	0	0	0	0	0	0	0	0	0	0	0	0	0	0	0	0	0	0	0	0	0	0	0	0	0	0	0	0	0
Dcl	0	0	0	1	0	1	0	0	0	0	0	0	0	0	0	0	0	0	0	0	0	0	0	0	0	0	0	0	0	0
Dcr	0	0	0	0	0	0	0	0	0	0	0	0	0	0	0	0	0	0	0	0	0	0	0	0	0	0	0	0	0	0
Dsc	0	0	0	0	0	0	0	0	0	0	0	0	0	0	0	0	0	0	0	0	0	0	0	0	0	0	0	0	0	0
De	0	0	0	0	0	0	0	0	0	0	0	0	0	0	0	0	0	0	0	0	0	0	0	0	0	0	0	0	0	0
Dog	10	1	3	1	18	2	0	18	18	0	6	13	13	13	5	9	5	5	7	7	4	7	1	0	7	2	6	3	4	3
Dotri	0	0	0	3	1	4	0	0	0	0	0	0	0	0	0	0	0	0	0	0	0	0	0	0	0	0	0	0	0	0
Dps	0	0	0	1	2	0	0	0	0	0	0	0	0	0	0	0	0	0	0	0	0	0	0	0	0	0	0	0	0	0

## Sheet: LOI
Sample	% Water	% Organics	% Carbonates	Minerogenics
1	0.0126241	0.345455	0.0272727	0.627273
2	0.025496	0.358663	0.0243161	0.617021
3	0.0309874	0.305085	0.0338983	0.661017
4	0.0469571	0.33935	0.0126354	0.648014
5	0.0399808	0.339339	0.024024	0.636637
6	0.0540227	0.399142	0.027897	0.572961
7	0.06493	0.343313	0.0199601	0.636727
8	0.0551114	0.317901	0.0246914	0.657407
9	0.0812582	0.209677	0.0290323	0.76129
10	0.116917	0.196393	0.0160321	0.787575
11	0.179772	0.102219	0.018225	0.879556
12	0.158568	0.122137	0.0196292	0.858233
13	0.155139	0.153251	0.0208978	0.825851
14	0.159054	0.145256	0.0218304	0.832914
15	0.123064	0.180262	0.021148	0.79859
16	0.0908064	0.244168	0.0264386	0.729393
17	0.0784813	0.330042	0.0267983	0.643159
18	0.10603	0.278626	0.024173	0.697201
19	0.100281	0.321168	0.0194647	0.659367
20	0.101105	0.346711	0.0222965	0.630992
21	0.0821128	0.370123	0.0245262	0.605351
22	0.0806129	0.348812	0.0259179	0.62527
23	0.0891433	0.353211	0.0252294	0.62156
24	0.0937655	0.348325	0.0220459	0.62963
25	0.095948	0.346614	0.0229084	0.630478
26	0.0951557	0.360331	0.022314	0.617355
27	0.100899	0.347985	0.021978	0.630037
28	0.12168	0.379597	0.0213523	0.599051
29	0.0925876	0.348974	0.0224829	0.628544
30	0.0918541	0.333333	0.0226337	0.644033
